# Supplementary material for: Alleles on locus chromosome 4B from different parents confer tiller number and the yield-associated traits in wheat
Source: BMC Plant Biol. 2024 May 24;24:454. doi: 10.1186/s12870-024-05079-4 (PMC11127307; doi:10.1186/s12870-024-05079-4)
Supplement: Supplementary file 1 — Supplementary Material 1 [file 12870_2024_5079_MOESM1_ESM.xlsx]

## Sheet: Table S1
Table S1 Correlation analysis between different trait environments
Trait	Environment	2020XX	2020CP
PTN	2020CP	0.43**
PTN	2020ZX	0.48**	0.47**
TN	2020CP	0.15*
TN	2020ZX	0.12 ns	0.24**
		2021CP	2021BJ
SL	2021BJ	0.87**
SL	2021QS	0.91**	0.90**
SNS	2021BJ	0.71**
SNS	2021QS	0.80**	0.87**
TGW	2021BJ	0.72**
TGW	2021QS	0.68**	0.70**
GL	2021BJ	0.90**
GL	2021QS	0.88**	0.89**
GW	2021BJ	0.65**
GW	2021TS	0.66**	0.83**
AL-Top	2021BJ	0.98**
AL-Top	2021QS	0.97**	0.98**
AL-Centre	2021BJ	0.98**
AL-Centre	2021QS	0.98**	0.98**
AL-Bottom	2021BJ	0.97**
AL-Bottom	2021QS	0.98**	0.98**
ns: no significant difference; *: P < 0.05; and **: P < 0.01.

## Sheet: Table S2
Table S2 Analysis of variance of traits (TN, PTN, SL, SNS, TGW, GL, GW, AL) for 228 RILs derived from the 041133×Qingxinmai cross
Trait	Source of variation	df	Sum of squares	Mean square	F value
TN	Genotype	227	7767.61	34.2185	1.80**
	Environment	2	16180	8090.02	426.54**
	GE_interaction	449	10307.8	22.9573	1.21*
	Error	652	12366.2	18.9666
	H2	0.3992
PTN	Genotype	227	14456.3	63.6841	4.54**
	Environment	2	11575.7	5787.83	412.17**
	GE_interaction	454	8529.64	18.7878	1.34**
	Error	662	9295.97	14.0423
	H2	0.7254
SL	Genotype	227	2953.71	13.0119	13.29**
	Environment	2	33.7229	16.8614	17.23**
	GE_interaction	453	219.809	0.4852	0.50 ns
	Error	662	647.973	0.9788
	H2	0.9248
SNS	Genotype	227	3026.79	13.3339	6.23**
	Environment	2	138.47	69.2349	32.33**
	GE_interaction	454	479.467	1.0561	0.49 ns
	Error	671	1437.11	2.1417
	H2	0.8394
TGW	Genotype	227	23950.6	105.509	4.33**
	Environment	2	1875.72	937.859	38.46**
	GE_interaction	454	5676.74	12.5038	0.51 ns
	Error	649	15825.3	24.3841
	H2	0.7689
GL	Genotype	227	125.155	0.5513	13.49**
	Environment	2	7.7096	3.8548	94.34**
	GE_interaction	454	9.3166	0.0205	0.50 ns
	Error	649	26.519	0.0409
	H2	0.9259
GW	Genotype	227	41.3481	0.1822	4.41**
	Environment	2	2.2384	1.1192	27.11**
	GE_interaction	454	9.3691	0.0206	0.50 ns
	Error	651	26.8727	0.0413
	H2	0.7734
AL-Top	Genotype	227	11727.7	51.664	65.41**
	Environment	2	2.2515	1.1257	1.43 ns
	GE_interaction	454	179.307	0.395	0.50 ns
	Error	681	537.923	0.7899
	H2	0.9847
AL-Centre	Genotype	227	14906.6	65.668	82.89**
	Environment	2	0.538	0.269	0.34 ns
	GE_interaction	454	179.837	0.3961	0.5 ns
	Error	681	539.512	0.7922
	H2	0.9879
AL-Bottom	Genotype	227	10449.6	46.0337	33.77**
	Environment	2	458.902	229.451	168.33**
	GE_interaction	454	623.815	1.374	1.01 ns
	Error	681	928.271	1.3631
	H2	0.9702
ns: no significant difference; *: P < 0.05; and **: P < 0.01.

## Sheet: Table S3
	Table S3 Statistical Table of BSR and BSE Sequencing Results
Traits	Sample	Tissues	Phenotypes	Sequencing method	Sequencing Depth (GB)	Total number of reads (bp)	No. of high-quality reads (bp)	Percentage of clean reads (%)	SNP	Map region
	Qingxinmai	Parent	More tillers	BSE	12.7	117157268	117157268	100
	041133	Parent	Longer spikelet and bigger grain	BSE	17.6	84521820	84521820	100
TGW	Bulk-HTGW	Grain	High thousand grain weight	BSE	32.2	185200066	185200066	100	4B (8075), 7A (2699）	4B: 28.60-206.77 Mb, 342.32- 621.14 Mb; 7A: 33.00-87.24 Mb
	Bulk-LTGW	Grain	Low thousand-grain weight	BSE	27.8	214643052	214643052	100
PTN	Bulk-HTN	Crown	High-tiller number	BSR	23.5	156857352	149787196	95.49	4B (888), 6A (128), and 7A (45)	4B: 26.28-43.06 Mb, 122.04-223.40 Mb, 365.18-426.11 Mb, 510.31-520.89 Mb, 616.65-621.67 Mb; 6A: 374.42-423.46 Mb; 7A: 65.53-66.23 Mb
	Bulk-LTN	Crown	Low-tiller number	BSR	23	153535802	147667004	96.18
SL	Bulk-LS	Inflorescence	Long spike	BSR	20.3	135474852	129072674	95.27	4B (1342), 4D (67), and 6A (99)	4B: 27.02-30.87 Mb, 102.97- 174.69 Mb, 357.82-627.52; 4D: 317.95-324.89 Mb; 6A: 32.66-34.30 Mb
	Bulk-SS	Inflorescence	Short spike	BSR	21.2	141647154	136644920	96.47

## Sheet: Table S4
Table S4 Distribution of markers and marker density across chromosomes in the common wheat map developed in Qingxinmai×041133 RILs population
Chr.	No. of markers	No. of loci	Map distance (cM)	Map density (cM/marker)	Map density (cM/locus)
1A	132	58	155.9	1.18106	2.68793
2A	118	58	166.9	1.41441	2.87759
3A	198	62	157.0	0.792929	2.53226
4A	144	39	193.8	1.34583	4.96923
5A	142	43	195.8	1.37887	4.55349
6A	70	28	112.5	1.60714	4.01786
7A	146	56	197.3	1.35137	3.52321
1B	151	62	193	1.27815	3.1129
2B	198	88	186.4	0.941414	2.11818
3B	232	85	195.7	0.843534	2.30235
4B	125	39	159.8	1.2784	4.09744
5B	113	71	167.5	1.4823	2.35915
6B	229	65	195.6	0.854148	3.00923
7B	95	45	184.2	1.93895	4.09333
1D	78	30	84.8	1.08718	2.82667
2D	53	26	159	3	6.11538
3D	13	12	105.7	8.13077	8.80833
4D	12	12	55.4	4.61667	4.61667
5D	26	14	62.9	2.41923	4.49286
6D	42	16	50.9	1.2119	3.18125
7D	80	44	133	1.6625	3.02273
A genome	950	344	1179.2	1.24126	3.42791
B genome	1144	455	1282.2	1.1208	2.81802
D genome	304	154	651.7	2.14375	4.23182
Total	2398	953	3113.1	1.29821	3.26663

## Sheet: Table S5
Table S5 Distribution of segregation distortion regions in molecular linkage map
SDR	No. of loci	Chromosome	Position	Direction of skewed
SDR-1A	2	1A	81.9-85.5	Qingxinmai
SDR-1D	2	1D	25.9-26.4	Qingxinmai
SDR-2A.1	1	2A	0.4	Qingxinmai
SDR-2A.2	4	2A	54.8-58.7	Qingxinmai
SDR-2A.3	4	2A	60.2-65.2	Qingxinmai
SDR-2A.4	3	2A	74.4-78.1	Qingxinmai
SDR-2B	8	2B	82.4-95.7	Qingxinmai
SDR-2D	2	2D	70.9-76.6	Qingxinmai
SDR-3B	1	3B	13.8	Qingxinmai
SDR-4B.1	2	4B	12.3-13.8	Qingxinmai
SDR-4B.2	7	4B	26.9-34.4	Qingxinmai
SDR-3A	1	3A	51.1	Line 41133
SDR-6B	10	6B	30.9-37.6	Line 41133
SDR-6B.2	10	6B	40.6-44.3	Line 41133
SDR-7B	1	7B	103.4	Line 41133

## Sheet: Table S6
Table S6 Newly designed KASP markers specific for QTn/Ptn/Sl/Sns/Tgw/Gl/Gw.caas-4B and QAl.caas-5A and qPCR primers
Marker	Primer sequence (5′–3′)		Variant site	Product size (bp)	Physical position	References
KASP_4B_32174878	Forward primer -1	GCCCTTAGTGAGATCCATAGTGAC	C/T	78	32174878
	Forward primer -2	GCCCTTAGTGAGATCCATAGTGAT
	Reverse primer	GCTCCCCATGTCGAAATGA
KASP_ 5A_ 688174490	Forward primer -1	CAGTGGAAGAGCTGAAGAAATTG	G/T	52	688174490
	Forward primer -2	CAGTGGAAGAGCTGAAGAAATTT
	Reverse primer	CCCAGCACTCGAGCTACAC
ZnF-B1 (42900)	Forward primer	GCATGGCTGTATATGATGTTTAAACCTT	qPCR	253		Xu et al. 2019
	Reverse primer	CCAGATACCTTAACATTTACTCTAGACTGATAG
Rht1-B1 (43100)	Forward primer	CACTACTACTCCACCATGTTCGATTCTCTG	qPCR	92
	Reverse primer	GCGGCAGGAGCAGCAGCC
43300	Forward primer	GAGAACGACGGCAGGGCA	qPCR	114
	Reverse primer	GCCATCCCCTTCAAAAAATCAGAC

## Sheet: Table S7
Table S7 Gene annotations within QTn/Ptn/Sl/Sns/Tgw/Gl/Gw.caas-4B the genomic interval in CS v1.0
Start of physical location (bp)	End of physical location (bp)	Gene	Annotation function
28949569	28956180	TraesCS4B01G042300	Pleckstrin homology domain
29267113	29270732	TraesCS4B01G042400	MORN repeat
29673211	29674674	TraesCS4B01G042500	Fantastic four-like protein
29710372	29715009	TraesCS4B01G042600	RuvB-like helicase
30362277	30363341	TraesCS4B01G042700	Teosinte branched 1 protein
30498971	30504757	TraesCS4B01G042800	Werner Syndrome-like exonuclease
30725178	30734116	TraesCS4B01G042900	Transmembrane fragile-X-F-associated protein
30837210	30840295	TraesCS4B01G043000	Drug/metabolite transporter
30861382	30863247	TraesCS4B01G043100	GAI-like protein 1
31517658	31529129	TraesCS4B01G043200	Glutamyl-tRNA(Gln) amidotransferase subunit A
31682275	31683056	TraesCS4B01G043300	Phospholipase A2
31707162	31709968	TraesCS4B01G043400	Phytanoyl-CoA dioxygenase
31711818	31712993	TraesCS4B01G043500	F-box family protein
31844573	31848825	TraesCS4B01G043600	3-oxo-5-alpha-steroid 4-dehydrogenase
31849326	31850237	TraesCS4B01G043700	Peptidylprolyl isomerase
31866106	31872281	TraesCS4B01G043800	Cinnamate 4-hydroxylase
31875157	31877685	TraesCS4B01G043900	ATP-dependent RNA helicase
31883765	31887529	TraesCS4B01G044000	Myosin-binding protein 2
31971672	31973496	TraesCS4B01G044100	DNA-binding storekeeper protein-related transcriptional regulator
32167571	32172155	TraesCS4B01G044200	PF00641: Zn-finger in Ran binding protein and others
32172656	32173916	TraesCS4B01G044300	Microsomal glutathione S-transferase 3
32178329	32180224	TraesCS4B01G044400	Microsomal glutathione S-transferase 3
